# Supplementary material for: Content Analysis of YouTube Videos on Radiographic Anatomy on Dental Panoramic Images
Source: Healthcare (Basel). 2022 Jul 25;10(8):1382. doi: 10.3390/healthcare10081382 (PMC9332186; doi:10.3390/healthcare10081382)
Supplement: Supplementary file 1 [file healthcare-10-01382-s001.zip]

Archive with 1 entries (1 files):
- healthcare-1805312-supplementary.xlsx
