# Supplementary material for: Content Analysis of YouTube Videos on Radiographic Anatomy on Dental Panoramic Images
Source: Healthcare (Basel). 2022 Jul 25;10(8):1382. doi: 10.3390/healthcare10081382 (PMC9332186; doi:10.3390/healthcare10081382)
Supplement: Supplementary file 1 [file healthcare-10-01382-s001.zip › healthcare-1805312-supplementary.xlsx]

## Sheet: Data extraction
Code: 0=no; 1=yes	Metrics	Metrics	Metrics	Metrics	Metrics	Metrics	Inaccuracies	General	General	General	General	General	General	Midfacial	Midfacial	Midfacial	Midfacial	Midfacial	Midfacial	Midfacial	Midfacial	Midfacial	Midfacial	Midfacial	Midfacial	Midfacial	Midfacial	Midfacial	Midfacial	Midfacial	Midfacial	Midfacial	Midfacial	Midfacial	Midfacial	Midfacial	Midfacial	Midfacial	Midfacial	Midfacial	Midfacial	Midfacial	Midfacial	Midfacial	Mandible	Mandible	Mandible	Mandible	Mandible
YouTube video link	View count	Like count	Comment count	Channel subscriber count	Duration (s)	Upload date		Clear panoramic images shown	Clear tracing / delineation of landmarks	Visual aid with skull	Visual aid with schematic diagrams	Talk about clinical relevance of the landmarks	Details about clinical relevance	Orbit	Infraorbital canal	Floor of maxillary sinus	Posterior wall of maxillary sinus	Anterior/medial wall of maxillary sinus	Zygomatic process of maxilla	Frontal process of zygoma	Spine of sphenoid	Zygomatic arch	Zygomaticotemporal suture	Hard palate	Shadow of contralateral hard palate	Nasal cavity	Nasal septum	Anterior nasal spine	Lateral fossa	Nasopalatine foramen/incisive foramen	Intermaxillary / nasopalatine suture	Middle nasal concha	Inferior nasal concha	Pterygomaxillary fissure	Lateral pterygoid plate	Maxillary tuberosity	Mastoid air cells	Mastoid process	Styloid process	External auditory meatus	Middle cranial fossa / skull base	Sella turcica	Glenoid fossa	Articular eminence	Condyle	Coronoid process	Mandibular/sigmoid notch	Mandibular foramen	Lingula
https://www.youtube.com/watch?v=X8TJTAR1Y6o	83549	1800	32	214000	250	19/9/2018		1	1	0	0	1	Pterygomaxillary fissure may disappear if a maxillary lesion involves the posterior wall of the maxillary bone	1	1	1	1	1				1		1		1	1							1		1			1					1	1	1	1
https://www.youtube.com/watch?v=lMmRpGRmwA0	39678	362	3	6590	426	27/6/2017		1	1	1	1	1	LA injection can numb inferior alveolar nerve within the mandibular canal																																1	1	1
https://www.youtube.com/watch?v=ReirF0DM5oI	35389	673	45	25400	317	14/3/2019	Wrongly treated "diagonal line" due to "depression of the maxillary sinus anterior wall" as the posterior sinus wall. See https://doi.org/10.1259/dmfr.20170126	1	1	0	0	0		1		1	1	1								1	1	1											1	1			1	1	1
https://www.youtube.com/watch?v=OI4MrtvWi5k	7186	143		2310	6333	19/6/2020		1	0	0	0	0		1		1						1		1	1	1	1							1						1	1				1	1
https://www.youtube.com/watch?v=a-jrCiSrTg8	4697	124	15	2350	1055	31/10/2020	Comprehensive and clearly labeled	1	1	0	0	0		1	1	1	1	1	1			1	1	1	1	1	1				1		1	1		1			1	1	1		1	1	1	1	1
https://www.youtube.com/watch?v=ua_x6b45Avk	3032	104	314	451	434	28/9/2021		1	1	1	1	0										1												1	1			1	1	1			1	1	1	1	1	1	1
https://www.youtube.com/watch?v=5aiU1qZ3sXo	2382	42	0	2130	681	28/9/2020		1	0	0	0	0																													1		1		1	1
https://www.youtube.com/watch?v=2tMjROShMyQ	2095	45	3	441	980	27/1/2019	Wrongly identified pterygomaxillary fissure & zygomatic process of maxilla; Named coronoid process as coronoid notch; Named mandibular notch as coronoid notch	0	1	0	1	0		1	1	1			1			1		1		1	1	1					1	1		1			1	1			1	1	1	1	1	1
https://www.youtube.com/watch?v=V7IG9blYNkM	1108	45	105	451	524	2021-11-10		1	1	1	1	0		1	1	1	1	1	1							1	1	1		1			1
https://www.youtube.com/watch?v=Z2E3DLQp3mQ	923	20		9530	3229	23/7/2020		1	0	0	0	1	Condyle may fracture upon severe trauma			1			1			1		1	1	1							1	1	1				1	1			1	1	1	1	1
https://www.youtube.com/watch?v=EcacJ6tEfX0	859	36	7	1800	408	2020-07-04		1	1	0	0	1	Elongated styloid process may be an indication of Eagle syndrome	1		1	1		1			1		1		1	1						1	1					1	1			1	1	1	1
https://www.youtube.com/watch?v=aR0HkEIlyEY	790	25	4	3300	697	24/8/2020	Wrongly attributed the shadow of cervical vertebrae in the midline to the effect by chin rest; Wrongly identified pterygomaxillary fissure	1	1	0	0	0		1	1	1	1		1			1		1			1						1	1					1	1			1	1	1	1	1
https://www.youtube.com/watch?v=XlzGGLFiHG0	432	19	0	1560	636	2020-03-09		1	1	0	0	1	Clarified that hyoid bone was often mistaken as the clavicle	1	1	1	1		1			1	1	1			1	1		1		1	1	1		1							1	1	1	1	1
https://www.youtube.com/watch?v=42QduL5rewU	255	10		1810	60	2020-05-06		0	0	0	0	0		1		1			1			1		1			1	1					1	1										1	1	1	1
https://www.youtube.com/watch?v=Z6FTLVC6NIQ	183	10	3	26	690	2022-02-07	Comprehensive and clearly labeled	1	1	1	0	1	Submandibular gland fossa should not be mistaken as a pathology such as cancer	1	1	1	1		1			1		1		1	1							1		1			1	1			1	1	1	1	1
https://www.youtube.com/watch?v=VJ_JyCB3n8E	99	0		306	3220	2018-09-07		1	1	0	0	0		1			1		1			1		1	1	1	1						1	1		1							1	1	1	1	1
https://www.youtube.com/watch?v=L2aIsjur1Hg	59	1	7	7	1404	20/4/2020	Named mandibular notch as coronoid notch	1	1	1	1	1	Mandibular nerve block should be injected at mandibular foramen; Mental nerve block should be injected at mental foramen	1	1	1			1			1	1	1		1	1	1	1	1			1	1	1	1		1	1	1	1		1	1	1	1	1	1	1
https://www.youtube.com/watch?v=sGBOyuJbMQs	50	6	0	21	221	30/4/2022	Wrongly identified zygomatic process of maxilla as posterior wall of maxillary sinus	1	1	0	0	0		1		1	1	1						1			1	1		1						1									1	1	1
https://www.youtube.com/watch?v=vpDgnJB9IXs	35	1	0		589	28/10/2020		1	1	1	0	0		1		1						1		1		1	1	1		1						1			1				1	1	1	1	1
https://www.youtube.com/watch?v=rxoi6KBR8ZQ	1099	75	2	10800	281	27/10/2021	Wrongly identified zygomatic process of maxilla as posterior wall of maxillary sinus	1	1	1	0	0		1		1	1	1				1		1		1	1							1		1			1					1	1	1	1
https://www.youtube.com/watch?v=hAxVjJ7EhHE	1258	45	3	21300	598	18/12/2020		1	0	0	0	0		1		1	1		1	1	1	1		1		1	1			1			1	1	1	1		1	1	1			1	1	1	1	1		1
https://www.youtube.com/watch?v=J7bEwCcXg9U	1295	45	0	451	318	2021-09-06		1	1	1	1	0												1			1						1
https://www.youtube.com/watch?v=NAdei8Wxmng	2912	51	4	896	443	20/5/2020		1	0	0	0	1	Pterygomaxillary fissure may disappear if a maxillary lesion involves the posterior wall of the maxillary bone/sinus	1	1	1	1	1				1		1		1	1							1		1			1				1	1	1	1	1
https://www.youtube.com/watch?v=7Jafk1RvP2k	1276	56	4	451	768	27/8/2021	Wrongly named zygomatic process of temporal bone as zygomatic bone (during the elaboration on zygomatic arch)	1	1	1	1	1	Zygomaticotemporal suture should not be mistaken as a fracture	1	1	1	1	1	1			1	1	1		1	1			1				1	1	1		1	1	1		1	1	1	1	1	1	1
https://www.youtube.com/watch?v=tS_0EUv_J-I	3127	39	2	84200	1246	23/5/2021		1	1	1	0	1	Mental foramen should not be mistaken as periapical lesion	1		1	1		1	1	1	1		1		1	1			1			1	1	1	1			1	1			1	1	1	1	1		1
https://www.youtube.com/watch?v=R2Ic7LUjX1k	30611	1100	54	30600	591	2022-02-06		1	1	1	0	0			1	1								1		1	1							1					1					1	1	1	1
https://www.youtube.com/watch?v=mTVydUj-mPU	501	20	2	138	284	22/4/2020	Wrongly treated "diagonal line" due to "depression of the maxillary sinus anterior wall" as the posterior sinus wall. See https://doi.org/10.1259/dmfr.20170126	1	1	0	0	0		1		1	1									1	1	1											1	1			1	1	1	1
https://www.youtube.com/watch?v=i6esyx2FLSI	35	2	0	28	1465	2020-09-07	Circled a line tracing the inferior border of nasophargyngeal space and suggested it was the whole space	1	1	0	1	0		1		1	1		1		1	1		1		1	1			1			1	1	1	1			1	1			1	1	1	1	1		1
https://www.youtube.com/watch?v=r9pdTc-Z3-c	315	10	0	3250	869	13/10/2019	Grouped palatoglossal air space into oropharynx; Called the shadow of contralateral angle of mandible as merely "ghost image"	1	1	1	0	1	Showed a case of Eagle syndrome with elongated styloid process (calcified stylohyoid ligament)	1		1	1	1	1			1	1	1		1	1	1							1		1		1	1	1				1	1
https://www.youtube.com/watch?v=1cUfPLgcXDY	50	11	6	28	301	20/4/2022	Wrongly named condyle as coronoid process, and coronoid process as condyle	0	1	0	0	0		1		1	1	1				1		1		1	1												1	1			1		1	1	1
https://www.youtube.com/watch?v=G5Tg0suWpNc	11635	256	19	17400	1407	25/10/2020		0	0	0	1	0		1	1	1			1			1		1		1	1	1		1			1	1	1	1		1	1	1			1	1	1	1	1	1	1
https://www.youtube.com/watch?v=tdxIJYvmWRY	204	21	0	30	366	13/10/2019	Wrongly pointed to a region overlapped with glenoid fossa as the lateral pterygoid plate; Wrongly identified the border of the tongue; Wrongly identified the palatoglossal air space as the soft palate and uvula	1	0	0	0	0		1	1	1			1			1		1		1	1	1		1			1	1	1	1		1	1	1			1	1	1	1	1	1
https://www.youtube.com/watch?v=tlYJqm60Jfk	54	3		3	113	27/2/2021		1	0	0	0	0		1																															1	1
https://www.youtube.com/watch?v=jBMkfAHq6IA	2965	39	2	4220	766	23/8/2020	Named palatoglossal air space as glossopharynx	1	1	0	0	0		1	1	1		1	1	1		1		1		1	1	1					1	1	1					1			1	1	1	1	1
https://www.youtube.com/watch?v=3NJYBP88ePk	6807	184	18	3100	602	24/6/2020		1	1	0	0	1	Maxillary sinus will be radiopaque if pathological	1		1	1	1								1	1						1							1			1	1	1
https://www.youtube.com/watch?v=RqaBTz5OxvU	51	0	0	167	640	25/10/2020	Named zygomatic process of maxilla as just zygomatic process	1	1	0	0	0		1		1			1					1			1	1											1	1				1	1	1	1	1
https://www.youtube.com/watch?v=MzQ4XMMFsLU	17969	207	8	6610	228	27/6/2017		1	1	0	1	1	Sinus lift is needed if implant is placed at maxillary posterior region with a low maxillary sinus floor			1	1										1
https://www.youtube.com/watch?v=6x0AW8y-ruw	21410	241	8	6610	462	27/6/2017	Named zygomatic process of maxilla as just zygomatic process	1	1	1	1	0		1		1	1		1					1															1				1	1
[truncated: 31 more columns]
